# Supplementary material for: SARS-CoV-2 detection in setting of viral swabs scarcity: Are MRSA swabs and viral swabs equivalent?
Source: PLoS One. 2020 Aug 5;15(8):e0237127. doi: 10.1371/journal.pone.0237127 (PMC7406068; doi:10.1371/journal.pone.0237127)
Supplement: S1 Data — (XLSX) [file pone.0237127.s001.xlsx]

## Sheet: Sheet1
																	UTM Media (Nasopharyngeal) Cepheid							Liquid Amies (ESwab) Cepheid
CollectionDate	Coll. Time	Run Date	Run Time	Δ Time (hr)	Result	Viral Target Gene with Cycle Threshold					Result	Viral Target Gene with Cycle Threshold					Accession #	Result	Viral Target Gene with Cycle Threshold					Accession #	Result	Viral Target Gene with Cycle Threshold
						S GENE		ORF1ab		RNA IC		S GENE		ORF1ab		RNA IC			E		N2		SPC			E		N2		SPC
						INTERPT	VALUE	INTERPT	VALUE			INTERPT	VALUE	INTERPT	VALUE
2020-04-15	10am	2020-04-16	8:54am	23	NEG	NOT DETECTED	0	NOT DETECTED	0	32.7	NEG	NOT DETECTED	0	NOT DETECTED	0	31.6
2020-04-15	9:30am	2020-04-16	8:54am	23.5	NEG	NOT DETECTED	0	NOT DETECTED	0	33.8	NEG	NOT DETECTED	0	NOT DETECTED	0	31.3
2020-04-15	9:50am	2020-04-15	5:56pm	8	NEG	NOT DETECTED	0	NOT DETECTED	0	32.1	NEG	NOT DETECTED	0	NOT DETECTED	0	33
2020-04-15	9:30am	2020-04-15	5:56pm	8.5	NEG	NOT DETECTED	0	NOT DETECTED	0	32.7	NEG	NOT DETECTED	0	NOT DETECTED	0	32.8
2020-04-15	9:30am	2020-04-15	5:56pm	8.5	NEG	NOT DETECTED	0	NOT DETECTED	0	32.5	NEG	NOT DETECTED	0	NOT DETECTED	0	32.3
2020-04-15	11:54am	2020-04-16	8:54am	21	NEG	NOT DETECTED	0	NOT DETECTED	0	31.7	NEG	NOT DETECTED	0	NOT DETECTED	0	32.3
2020-04-15	12pm	2020-04-15	4:09pm	4	POS	DETECTED	26.6	DETECTED	27.6	32.3	POS	DETECTED	26.8	DETECTED	27.1	32.2
2020-04-15	12pm	2020-04-15	4:09pm	4	POS	DETECTED	32.2	DETECTED	31.2	31.1	POS	DETECTED	34.3	NOT DETECTED	0	32.2	IM 0415 242	POS	POS	29.6	POS	31.8	28.3	IM 0415 244	POS	POS	35.9	POS	37.3	28
2020-04-15	12:30pm	2020-04-15	4:09pm	3.5	POS	DETECTED	23.9	DETECTED	25.4	33	POS	DETECTED	23.2	DETECTED	23.4	33.9
2020-04-15	1:10pm	2020-04-16	11:55am	23	NEG	NOT DETECTED	0	NOT DETECTED	0	31.6	NEG	NOT DETECTED	0	NOT DETECTED	0	32
2020-04-15	1pm	2020-04-16	11:55am	23	POS	DETECTED	22.6	DETECTED	19.1	35.9	POS	DETECTED	19.9	DETECTED	15.3	0
2020-04-15	2:15pm	2020-04-15	6:54pm	4.75	NEG	NOT DETECTED	0	NOT DETECTED	0	32.3	NEG	NOT DETECTED	0	NOT DETECTED	0	31.9
2020-04-15	1pm	2020-04-16	8:32am	19.5	POS	DETECTED	28.9	DETECTED	28.4	31.5	POS	DETECTED	34.2	NOT DETECTED	0	32.4	IM 0415 265	POS	POS	29.5	POS	32.2	27.6	IM 0415 276	POS	POS	35.3	POS	37.2	28.1
2020-04-15	12:15pm	2020-04-16	8:32am	20.25	NEG	NOT DETECTED	0	NOT DETECTED	0	32.5	POS	DETECTED	28.4	DETECTED	28.2	32.2	IM 0415 264	presum pos	POS	40.3	NEG	0	28.5	IM 0415 277	POS	POS	26.8	POS	29.3	27.5
2020-04-15	12:45pm	2020-04-16	8:32am	19.75	POS	DETECTED	25.3	DETECTED	27.3	33	POS	DETECTED	22.4	DETECTED	21.9	33.4
2020-04-15	12pm	2020-04-16	10:33am	22.5	NEG	NOT DETECTED	0	NOT DETECTED	0	32.2	NEG	NOT DETECTED	0	NOT DETECTED	0	32.4
2020-04-15	4:30pm	2020-04-16	11:55am	19.5	POS	DETECTED	25.7	DETECTED	25.2	31.9	POS	DETECTED	27.1	DETECTED	27.1	33.8
2020-04-15		2020-04-16	11:55am		POS	DETECTED	33.2	DETECTED	36.2	32.7	NEG	NOT DETECTED	0	NOT DETECTED	0	32.4	IM 0415 324	POS	NEG	0	POS	39.5	36.7	IM 0416 67	POS	NEG	0	POS	42.5	27.6
2020-04-15	4:30pm	2020-04-16	10:33am	18	NEG	NOT DETECTED	0	NOT DETECTED	0	32.1	NEG	NOT DETECTED	0	NOT DETECTED	0	32.3
2020-04-15	4pm	2020-04-16	10:21am	18.25	POS	DETECTED	28.4	DETECTED	28.4	31.3	POS	DETECTED	24.6	DETECTED	24.3	31.9
2020-04-15	4:40pm	2020-04-16	10:33am	18	POS	DETECTED	28.1	DETECTED	28.5	31.9	POS	DETECTED	37.5	NOT DETECTED	0	34.3	IM 0415 312	POS	POS	26.4	POS	29.3	27.9	IM 0416 64	POS	POS	32.8	POS	35.4	27.6
2020-04-15	5:15pm	2020-04-16	10:33am	17.25	NEG	NOT DETECTED	0	NOT DETECTED	0	31.9	NEG	NOT DETECTED	0	NOT DETECTED	0	32.9
2020-04-15	4:30pm	2020-04-16	10:21am	17.75	NEG	NOT DETECTED	0	NOT DETECTED	0	31.7	NEG	NOT DETECTED	0	NOT DETECTED	0	32.5
2020-04-16	9:00am	2020-04-16	10:21am	1.25	NEG	NOT DETECTED	0	NOT DETECTED	0	33.3	NEG	NOT DETECTED	0	NOT DETECTED	0	31.8
2020-04-16	9am	2020-04-16	12:15pm	3.25	NEG	NOT DETECTED	0	NOT DETECTED	0	33.9	NEG	NOT DETECTED	0	NOT DETECTED	0	32.1
2020-04-16	10:15AM	2020-04-16	12:15pm	2	NEG	NOT DETECTED	0	NOT DETECTED	0	31.6	NEG	NOT DETECTED	0	NOT DETECTED	0	31.9
2020-04-16	9:27AM	2020-04-16	12:15pm	2.75	POS	DETECTED	22.2	DETECTED	22.3	33.3	POS	DETECTED	19.7	DETECTED	20.1	32.3
2020-04-16	9AM	2020-04-16	12:15pm	3.25	POS	DETECTED	18.3	DETECTED	18.7	34.2	POS	DETECTED	15.9	DETECTED	16.2	38.4
2020-04-16	12PM	2020-04-16	3:53pm	4	NEG	NOT DETECTED	0	NOT DETECTED	0	33.5	NEG	NOT DETECTED	0	NOT DETECTED	0	39
2020-04-16	12:55PM	2020-04-16	3:53pm	3	POS	DETECTED	18.8	DETECTED	19	34.5	POS	DETECTED	16.4	DETECTED	16.6	31.2
2020-04-16	12:05PM	2020-04-16	3:53pm	4	POS	DETECTED	17.7	DETECTED	18.1	35.5	POS	DETECTED	16	DETECTED	16.2	0
2020-04-16	11:52AM	2020-04-16	3:53pm	4	NEG	NOT DETECTED	0	NOT DETECTED	0	31.7	NEG	NOT DETECTED	0	NOT DETECTED	0	0
2020-04-16	8:05AM	2020-04-16	1:51pm	5.75	NEG	NOT DETECTED	0	NOT DETECTED	0	33.3	NEG	NOT DETECTED	0	NOT DETECTED	0	32.1
2020-04-16	8:44AM	2020-04-16	1:27pm	4.75	POS	DETECTED	37.7	NOT DETECTED	0	36	NEG	NOT DETECTED	0	NOT DETECTED	0	32.6	IM 0416 83	POS	NEG	0	POS	41.8	28.2	IM 0416 90	NEG	NEG	0	NEG	0	28.2
2020-04-16	9:20AM	2020-04-16	1:27pm	4	NEG	NOT DETECTED	0	NOT DETECTED	0	36.4	NEG	NOT DETECTED	0	NOT DETECTED	0	32.4
2020-04-16	9:35AM	2020-04-16	1:27pm	4	NEG	NOT DETECTED	0	NOT DETECTED	0	32.1	NEG	NOT DETECTED	0	NOT DETECTED	0	32.5
2020-04-16	10AM	2020-04-16	3:04pm	5	NEG	NOT DETECTED	0	NOT DETECTED	0	34	NEG	NOT DETECTED	0	NOT DETECTED	0	32
2020-04-16	10:55AM	2020-04-16	3:04pm	4	NEG	NOT DETECTED	0	NOT DETECTED	0	35.9	NEG	NOT DETECTED	0	NOT DETECTED	0	31.6
2020-04-17	6A	2020-04-17	8:33am	2.5	NEG	NOT DETECTED	0	NOT DETECTED	0	32	NEG	NOT DETECTED	0	NOT DETECTED	0	32.2
2020-04-17	8A	2020-04-17	11:06am	3	NEG	NOT DETECTED	0	NOT DETECTED	0	33.1	NEG	NOT DETECTED	0	NOT DETECTED	0	33.7
2020-04-17	8:20AM	2020-04-17	11:54am	3.5	NEG	NOT DETECTED	0	NOT DETECTED	0	33.4	NEG	NOT DETECTED	0	NOT DETECTED	0	32.6
2020-04-17	8:30A	2020-04-17	11:06am	2.5	NEG	NOT DETECTED	0	NOT DETECTED	0	32.9	NEG	NOT DETECTED	0	NOT DETECTED	0	32
2020-04-17	9A	2020-04-17	11:06am	2	NEG	NOT DETECTED	0	NOT DETECTED	0	37.5	NEG	NOT DETECTED	0	NOT DETECTED	0	32.5
2020-04-17	9AM	2020-04-17	11:54am	3	NEG	NOT DETECTED	0	NOT DETECTED	0	34.3	NEG	NOT DETECTED	0	NOT DETECTED	0	33.1
2020-04-17	9:20AM	2020-04-17	11:54am	2.5	POS	DETECTED	14.7	DETECTED	15	36.4	POS	DETECTED	15.3	DETECTED	15.6	32.5
2020-04-17	9:55AM	2020-04-17	1:05pm	3	NEG	NOT DETECTED	0	NOT DETECTED	0	33.6	NEG	NOT DETECTED	0	NOT DETECTED	0	0
2020-04-17	10am	2020-04-17	1:05pm	3	NEG	NOT DETECTED	0	NOT DETECTED	0	35.7	NEG	NOT DETECTED	0	NOT DETECTED	0	32.5
2020-04-17	11:20:00	2020-04-17	1:05pm	1.75	NEG	NOT DETECTED	0	NOT DETECTED	0	34.1	NEG	NOT DETECTED	0	NOT DETECTED	0	32.2
2020-04-17	12:14:00	2020-04-17	6:18pm	6	NEG	NOT DETECTED	0	NOT DETECTED	0	33.1	NEG	NOT DETECTED	0	NOT DETECTED	0	32.6
2020-04-17	12:48:00	2020-04-17	3:20pm	2.5	NEG	NOT DETECTED	0	NOT DETECTED	0	33.9	NEG	NOT DETECTED	0	NOT DETECTED	0	32.8
2020-04-17	1:20P	2020-04-17	3:20pm	2	NEG	NOT DETECTED	0	NOT DETECTED	0	34.8	NEG	NOT DETECTED	0	NOT DETECTED	0	33
2020-04-17	1:40P	2020-04-17	3:20pm	1.75	NEG	NOT DETECTED	0	NOT DETECTED	0	36	NEG	NOT DETECTED	0	NOT DETECTED	0	32.5
2020-04-20	8:10am	2020-04-20	11:11am	3	NEG	NOT DETECTED	0	NOT DETECTED	0	34.5	NEG	NOT DETECTED	0	NOT DETECTED	0	32.6
2020-04-20	8:27AM	2020-04-20	11:11am	2.75	NEG	NOT DETECTED	0	NOT DETECTED	0	33.5	NEG	NOT DETECTED	0	NOT DETECTED	0	32.4
2020-04-20	9:00AM	2020-04-20	11:11am	2.25	NEG	NOT DETECTED	0	NOT DETECTED	0	32.8	NEG	NOT DETECTED	0	NOT DETECTED	0	33.5
2020-04-20	10:15AM	2020-04-20	1:36pm	3.25	NEG	NOT DETECTED	0	NOT DETECTED	0	33.7	NEG	NOT DETECTED	0	NOT DETECTED	0	33.9
2020-04-20	10:18AM	2020-04-20	1:36pm	3.25	POS	DETECTED	17.5	DETECTED	17.1	35.7	POS	DETECTED	15.1	DETECTED	15	32.9
2020-04-20	10:40AM	2020-04-20	1:36pm	3	NEG	NOT DETECTED	0	NOT DETECTED	0	32.7	NEG	NOT DETECTED	0	NOT DETECTED	0	0
2020-04-20	1:35PM	2020-04-20	3:26pm	2	NEG	NOT DETECTED	0	NOT DETECTED	0	35.2	NEG	NOT DETECTED	0	NOT DETECTED	0	32.9
2020-04-20	9:41AM	2020-04-20	3:26pm	5.75	NEG	NOT DETECTED	0	NOT DETECTED	0	34.1	NEG	NOT DETECTED	0	NOT DETECTED	0	32.3
2020-04-20	12:40PM	2020-04-20	7:22pm	6.75	NEG	NOT DETECTED	0	NOT DETECTED	0	33	NEG	NOT DETECTED	0	NOT DETECTED	0	32.7
2020-04-22	12:40PM	2020-04-22	3:30PM	2.75	NEG	NOT DETECTED	0	NOT DETECTED	0	33.2	NEG	NOT DETECTED	0	NOT DETECTED	0	31.8
2020-04-22	13:00:00	2020-04-22	3:30PM	2.5	NEG	NOT DETECTED	0	NOT DETECTED	0	33.2	NEG	NOT DETECTED	0	NOT DETECTED	0	32.9
2020-04-22	9:48AM	2020-04-22	1:56PM	4.25	NEG	NOT DETECTED	0	NOT DETECTED	0	32.1	NEG	NOT DETECTED	0	NOT DETECTED	0	32.3
2020-04-22	9:48AM	2020-04-22	1:56PM	4.25	NEG	NOT DETECTED	0	NOT DETECTED	0	31.5	NEG	NOT DETECTED	0	NOT DETECTED	0	32
2020-04-22	8:55AM	2020-04-22	11:17AM	2.25	POS	DETECTED	22.1	DETECTED	22	33.4	POS	DETECTED	21.6	DETECTED	21.4	33.9
2020-04-22	9:22AM	2020-04-22	11:17AM	2	NEG	NOT DETECTED	0	NOT DETECTED	0	32.6	NEG	NOT DETECTED	0	NOT DETECTED	0	32.6
2020-04-22	9:10A	2020-04-22	11:17AM	2	NEG	NOT DETECTED	0	NOT DETECTED	0	33	NEG	NOT DETECTED	0	NOT DETECTED	0	32.6
2020-04-22	8:05AM	2020-04-22	11:17AM	3.25	NEG	NOT DETECTED	0	NOT DETECTED	0	31.5	NEG	NOT DETECTED	0	NOT DETECTED	0	32.3
2020-04-23	8:20AM	2020-04-23	2:18PM	6	NEG	NOT DETECTED	0	NOT DETECTED	0	31.8	NEG	NOT DETECTED	0	NOT DETECTED	0	32
2020-04-23	13:00:00	2020-04-23	7:20PM	6.25	NEG	NOT DETECTED	0	NOT DETECTED	0	32.4	NEG	NOT DETECTED	0	NOT DETECTED	0	32.1
2020-04-23	11:03AM	2020-04-23	2:51PM	3.75	NEG	NOT DETECTED	0	NOT DETECTED	0	32	NEG	NOT DETECTED	0	NOT DETECTED	0	32.6
2020-04-23	1:30PM	2020-04-23	2:51PM	1.25	NEG	NOT DETECTED	0	NOT DETECTED	0	32.5	NEG	NOT DETECTED	0	NOT DETECTED	0	32.8
2020-04-23	12:01PM	2020-04-23	2:51PM	2.75	NEG	NOT DETECTED	0	NOT DETECTED	0	33.1	NEG	NOT DETECTED	0	NOT DETECTED	0	31.8
2020-04-23	9:05AM	2020-04-23	11:46AM	2.75	NEG	NOT DETECTED	0	NOT DETECTED	0	33.8	NEG	NOT DETECTED	0	NOT DETECTED	0	33.1
2020-04-23	8:00AM	2020-04-23	11:46AM	3.75	NEG	NOT DETECTED	0	NOT DETECTED	0	32.6	NEG	NOT DETECTED	0	NOT DETECTED	0	33.5
2020-04-23	9:15AM	2020-04-23	11:46AM	2.5	NEG	NOT DETECTED	0	NOT DETECTED	0	34.1	NEG	NOT DETECTED	0	NOT DETECTED	0	32.6
2020-04-24	9:57am	2020-04-24	11:33AM	1.5	NEG	NOT DETECTED	0	NOT DETECTED	0	32.3	NEG	NOT DETECTED	0	NOT DETECTED	0	33
2020-04-24	9:30am	2020-04-24	11:33AM	2	NEG	NOT DETECTED	0	NOT DETECTED	0	33.1	NEG	NOT DETECTED	0	NOT DETECTED	0	33.2
2020-04-24	8AM	2020-04-24	11:33AM	3.5	POS	DETECTED	23.7	DETECTED	24	33.8	POS	DETECTED	22.4	DETECTED	22.2	35
2020-04-24	8:05AM	2020-04-24	2:45PM	6.75	NEG	NOT DETECTED	0	NOT DETECTED	0	31.7	NEG	NOT DETECTED	0	NOT DETECTED	0	31.8
